# Supplementary material for: Tracking Quantitative Characteristics of Cutting Maneuvers with Wearable Movement Sensors during Competitive Women’s Ultimate Frisbee Games
Source: Sensors (Basel). 2020 Nov 14;20(22):6508. doi: 10.3390/s20226508 (PMC7696432; doi:10.3390/s20226508)
Supplement: Supplementary file 1 [file sensors-20-06508-s001.zip]

Archive with 3 entries (3 files):
- 1870_mf_002_stfr1235_Static.mp4
- 9613_mf_006_stfr_1638_Static.mp4
- 9613_t2_001_stfr_7890_Static.mp4
